# Supplementary material for: Transcriptional response profiles of paired tumor-normal samples offer novel perspectives in pan-cancer analysis
Source: Oncotarget. 2017 Apr 20;8(25):41334–47. doi: 10.18632/oncotarget.17295 (PMC5522216; doi:10.18632/oncotarget.17295)
Supplement: Supplementary file 2 [file oncotarget-08-41334-s002.xlsx]

## Sheet: Table S2
Supplementary Table S2. Pan-cancer functional genes
Gene Name	Reference	Cancer Driver Gene	Biomarker	Progression-related	Drug-related
ANLN	[1]	No	Yes	No	No
ASF1B	[2]	No	Yes	No	No
ASPM	[3]	No	Yes	No	No
AURKB	[4]	No	Yes	No	No
BIRC5	[5]	No	Yes	No	No
BUB1B	[6]	Yes	Yes	No	No
BUB1	[7]	No	Yes	No	No
CA9	[8]	No	Yes	No	No
CCNA2	[9]	No	Yes	No	No
CCNB2	[10,11]	Yes	Yes	Yes	No
CDC20	[12]	No	Yes	No	No
CDC25C	[13]	Yes	No	No	Yes
CDC45		No	No	No	No
CDC6	[14,15]	No	Yes	No	Yes
CDCA2	[16]	No	Yes	Yes	No
CDKN2A	[17]	Yes	Yes	Yes	No
CDKN3	[18,19]	No	Yes	Yes	No
CDT1		No	No	No	No
CENPA	[20]	No	Yes	No	No
CENPF	[21]	No	Yes	Yes	No
CENPI		No	No	No	No
CENPM		No	No	No	No
CEP55	[22]	No	No	Yes	No
CKAP2L		No	No	No	No
CLSPN		No	No	No	No
COL10A1	[23]	No	Yes	No	No
COL11A1	[24]	Yes	Yes	Yes	No
COMP		No	No	No	No
CST1		No	No	No	No
CTHRC1	[25,26]	No	Yes	Yes	No
DEPDC1B	[27]	No	Yes	Yes	No
DEPDC1	[28]	No	No	Yes	No
DLGAP5	[29]	No	No	Yes	No
DTL	[30]	No	Yes	Yes	No
E2F2	[31]	No	No	Yes	No
E2F7	[32]	No	No	No	Yes
E2F8	[33]	No	Yes	Yes	No
EPR1		No	No	No	No
ERCC6L		No	No	No	No
ESCO2		No	No	No	No
ESM1		No	No	No	No
EXO1		No	No	No	No
FAM111B	[34]	Yes	No	Yes	No
FAM64A		No	No	No	No
FOXM1	[35]	No	Yes	No	No
GABRD	[36]	No	No	No	No
GPRIN1		No	No	No	No
GTSE1	[37]	No	No	No	Yes
HJURP	[38]	No	Yes	No	No
HMMR	[39]	No	No	Yes	No
IBSP		No	No	No	No
IQGAP3	[40]	No	Yes	No	No
KIAA0101	[41]	No	Yes	No	No
KIF14	[42]	No	Yes	No	No
KIF18B	[43]	No	Yes	No	No
KIF20A	[44]	No	Yes	Yes	No
KIF2C	[45]	No	Yes	No	No
KIF4A	[46]	No	Yes	No	No
KIFC1	[47]	No	No	Yes	No
MCM10		No	No	No	No
MELK	[48]	No	Yes	Yes	No
MKI67	[49]	Yes	Yes	No	No
MMP11	[50,51]	No	Yes	Yes	No
MMP1	[52]	No	No	Yes	No
MMP9	[53]	No	Yes	No	No
MND1		No	No	No	No
MYBL2	[54]	No	Yes	Yes	No
NCAPG		No	No	No	No
NCAPH		No	No	No	No
NDC80	[55,56]	Yes	Yes	Yes	No
NEIL3		No	No	No	No
NEK2	[57]	Yes	No	Yes	No
NUF2	[58]	No	No	Yes	No
NUSAP1	[59]	No	Yes	Yes	No
NXPH4		No	No	No	No
PBK	[60]	No	Yes	No	No
PKMYT1		No	No	No	No
PLK1	[61]	No	Yes	No	No
POLQ	[62]	No	Yes	No	No
RAD54L	[63]	No	No	Yes	No
RRM2	[64,65]	No	Yes	Yes	No
SGOL1		No	No	No	No
SKA1	[66]	No	No	Yes	No
SKA3	[67]	No	No	Yes	No
SPC24	[68]	No	Yes	No	No
SPC25		No	No	No	No
TOP2A	[69]	No	Yes	No	No
TPX2	[70,71]	No	Yes	Yes	No
TROAP		No	No	No	No
TTK	[72]	Yes	No	Yes	No
UBE2C	[73]	No	Yes	No	No
UHRF1	[74]	No	No	Yes	No
Reference
1	Wang G, Shen W, Cui L, Chen W, Hu X, Fu J. Overexpression of Anillin (ANLN) is correlated with colorectal cancer progression and poor prognosis. Cancer Biomark Sect Dis Markers. 2016; 16: 459–65. doi: 10.3233/CBM-160585.
2	Corpet A, De Koning L, Toedling J, Savignoni A, Berger F, Lemaître C, O’Sullivan RJ, Karlseder J, Barillot E, Asselain B, Sastre-Garau X, Almouzni G. Asf1b, the necessary Asf1 isoform for proliferation, is predictive of outcome in breast cancer. EMBO J. 2011; 30: 480–93. doi: 10.1038/emboj.2010.335.
3	Alsiary R, Brüning-Richardson A, Bond J, Morrison EE, Wilkinson N, Bell SM. Deregulation of microcephalin and ASPM expression are correlated with epithelial ovarian cancer progression. PloS One. 2014; 9: e97059. doi: 10.1371/journal.pone.0097059.
4	Kasap E, Gerceker E, Boyacıoglu SÖ, Yuceyar H, Yıldırm H, Ayhan S, Korkmaz M. The potential role of the NEK6, AURKA, AURKB, and PAK1 genes in adenomatous colorectal polyps and colorectal adenocarcinoma. Tumour Biol J Int Soc Oncodevelopmental Biol Med. 2016; 37: 3071–80. doi: 10.1007/s13277-015-4131-6.
5	Hamy AS, Bieche I, Lehmann-Che J, Scott V, Bertheau P, Guinebretière JM, Matthieu MC, Sigal-Zafrani B, Tembo O, Marty M, Asselain B, Spyratos F, de Cremoux P. BIRC5 (survivin): a pejorative prognostic marker in stage II/III breast cancer with no response to neoadjuvant chemotherapy. Breast Cancer Res Treat. 2016; 159: 499–511. doi: 10.1007/s10549-016-3961-2.
6	Fu X, Chen G, Cai Z-D, Wang C, Liu Z-Z, Lin Z-Y, Wu Y-D, Liang Y-X, Han Z-D, Liu J-C, Zhong W-D. Overexpression of BUB1B contributes to progression of prostate cancer and predicts poor outcome in patients with prostate cancer. OncoTargets Ther. 2016; 9: 2211–20. doi: 10.2147/OTT.S101994.
7	Shigeishi H, Yoneda S, Taki M, Nobumori T, Ohta K, Higashikawa K, Yasui W, Kamata N. Correlation of human Bub1 expression with tumor-proliferating activity in salivary gland tumors. Oncol Rep. 2006; 15: 933–8.
8	Smith AD, Truong M, Bristow R, Yip P, Milosevic MF, Joshua AM. The Utility of Serum CA9 for Prognostication in Prostate Cancer. Anticancer Res. 2016; 36: 4489–92.
9	Gao T, Han Y, Yu L, Ao S, Li Z, Ji J. CCNA2 is a prognostic biomarker for ER+ breast cancer and tamoxifen resistance. PloS One. 2014; 9: e91771. doi: 10.1371/journal.pone.0091771.
10	Lei C, Wang W, Zhu Y, Fang W, Tan W. The decrease of cyclin B2 expression inhibits invasion and metastasis of bladder cancer. Urol Oncol. 2016; 34: 237.e1-10. doi: 10.1016/j.urolonc.2015.11.011.
11	Takashima S, Saito H, Takahashi N, Imai K, Kudo S, Atari M, Saito Y, Motoyama S, Minamiya Y. Strong expression of cyclin B2 mRNA correlates with a poor prognosis in patients with non-small cell lung cancer. Tumour Biol J Int Soc Oncodevelopmental Biol Med. 2014; 35: 4257–65. doi: 10.1007/s13277-013-1556-7.
12	Wu W, Hu K, Wang D, Zeng Z, Zhang D, Chen D, Bai L, Xu R. CDC20 overexpression predicts a poor prognosis for patients with colorectal cancer. J Transl Med. 2013; 11: 142. doi: 10.1186/1479-5876-11-142.
13	Nakouzi NA, Cotteret S, Commo F, Gaudin C, Rajpar S, Dessen P, Vielh P, Fizazi K, Chauchereau A. Targeting CDC25C, PLK1 and CHEK1 to overcome Docetaxel resistance induced by loss of LZTS1 in prostate cancer. Oncotarget. 2014; 5: 667–78. doi: 10.18632/oncotarget.1574.
14	Deng Y, Jiang L, Wang Y, Xi Q, Zhong J, Liu J, Yang S, Liu R, Wang J, Huang M, Tang C, Su M. High expression of CDC6 is associated with accelerated cell proliferation and poor prognosis of epithelial ovarian cancer. Pathol Res Pract. 2016; 212: 239–46. doi: 10.1016/j.prp.2015.09.014.
15	Chen S, Chen X, Xie G ’e, He Y, Yan D, Zheng D, Li S, Fu X, Li Y, Pang X, Hu Z, Li H, Tan W, et al. Cdc6 contributes to cisplatin-resistance by activation of ATR-Chk1 pathway in bladder cancer cells. Oncotarget. 2016; . doi: 10.18632/oncotarget.9616.
16	Uchida F, Uzawa K, Kasamatsu A, Takatori H, Sakamoto Y, Ogawara K, Shiiba M, Bukawa H, Tanzawa H. Overexpression of CDCA2 in human squamous cell carcinoma: correlation with prevention of G1 phase arrest and apoptosis. PloS One. 2013; 8: e56381. doi: 10.1371/journal.pone.0056381.
17	Sibin MK, Bhat DI, Narasingarao KVL, Lavanya C, Chetan GK. CDKN2A (p16) mRNA decreased expression is a marker of poor prognosis in malignant high-grade glioma. Tumour Biol J Int Soc Oncodevelopmental Biol Med. 2015; 36: 7607–14. doi: 10.1007/s13277-015-3480-5.
18	Zhang L-P, Li W-J, Zhu Y-F, Huang S-Y, Fang S-Y, Shen L, Gao Y-L. CDKN3 knockdown reduces cell proliferation, invasion and promotes apoptosis in human ovarian cancer. Int J Clin Exp Pathol. 2015; 8: 4535–44.
19	Fan C, Chen L, Huang Q, Shen T, Welsh EA, Teer JK, Cai J, Cress WD, Wu J. Overexpression of major CDKN3 transcripts is associated with poor survival in lung adenocarcinoma. Br J Cancer. 2015; 113: 1735–43. doi: 10.1038/bjc.2015.378.
20	Rajput AB, Hu N, Varma S, Chen C-H, Ding K, Park PC, Chapman J-AW, Sengupta SK, Madarnas Y, Elliott BE, Feilotter HE. Immunohistochemical Assessment of Expression of Centromere Protein-A (CENPA) in Human Invasive Breast Cancer. Cancers. 2011; 3: 4212–27. doi: 10.3390/cancers3044212.
21	Aytes A, Mitrofanova A, Lefebvre C, Alvarez MJ, Castillo-Martin M, Zheng T, Eastham JA, Gopalan A, Pienta KJ, Shen MM, Califano A, Abate-Shen C. Cross-species regulatory network analysis identifies a synergistic interaction between FOXM1 and CENPF that drives prostate cancer malignancy. Cancer Cell. 2014; 25: 638–51. doi: 10.1016/j.ccr.2014.03.017.
22	Wang Y, Jin T, Dai X, Xu J. Lentivirus-mediated knockdown of CEP55 suppresses cell proliferation of breast cancer cells. Biosci Trends. 2016; 10: 67–73. doi: 10.5582/bst.2016.01010.
23	Solé X, Crous-Bou M, Cordero D, Olivares D, Guinó E, Sanz-Pamplona R, Rodriguez-Moranta F, Sanjuan X, de Oca J, Salazar R, Moreno V. Discovery and validation of new potential biomarkers for early detection of colon cancer. PloS One. 2014; 9: e106748. doi: 10.1371/journal.pone.0106748.
24	Shen L, Yang M, Lin Q, Zhang Z, Zhu B, Miao C. COL11A1 is overexpressed in recurrent non-small cell lung cancer and promotes cell proliferation, migration, invasion and drug resistance. Oncol Rep. 2016; 36: 877–85. doi: 10.3892/or.2016.4869.
25	Hou M, Cheng Z, Shen H, He S, Li Y, Pan Y, Feng C, Chen X, Zhang Y, Lin M, Wang L, Ke Z. High expression of CTHRC1 promotes EMT of epithelial ovarian cancer (EOC) and is associated with poor prognosis. Oncotarget. 2015; 6: 35813–29. doi: 10.18632/oncotarget.5358.
26	Yan L, Ye G-T, Shen Z, Zhu X, Liu H, Li G. [Role of CTHRC1 in proliferation, migration and invasion of human colorectal cancer cells]. Nan Fang Yi Ke Da Xue Xue Bao. 2015; 35: 767–71, 776.
27	Yang Y, Liu L, Cai J, Wu J, Guan H, Zhu X, Yuan J, Li M. DEPDC1B enhances migration and invasion of non-small cell lung cancer cells via activating Wnt/β-catenin signaling. Biochem Biophys Res Commun. 2014; 450: 899–905. doi: 10.1016/j.bbrc.2014.06.076.
28	Kanehira M, Harada Y, Takata R, Shuin T, Miki T, Fujioka T, Nakamura Y, Katagiri T. Involvement of upregulation of DEPDC1 (DEP domain containing 1) in bladder carcinogenesis. Oncogene. 2007; 26: 6448–55. doi: 10.1038/sj.onc.1210466.
29	Liao W, Liu W, Yuan Q, Liu X, Ou Y, He S, Yuan S, Qin L, Chen Q, Nong K, Mei M, Huang J. Silencing of DLGAP5 by siRNA significantly inhibits the proliferation and invasion of hepatocellular carcinoma cells. PloS One. 2013; 8: e80789. doi: 10.1371/journal.pone.0080789.
30	Kobayashi H, Komatsu S, Ichikawa D, Kawaguchi T, Hirajima S, Miyamae M, Okajima W, Ohashi T, Kosuga T, Konishi H, Shiozaki A, Fujiwara H, Okamoto K, et al. Overexpression of denticleless E3 ubiquitin protein ligase homolog (DTL) is related to poor outcome in gastric carcinoma. Oncotarget. 2015; 6: 36615–24. doi: 10.18632/oncotarget.5620.
31	Suzuki DE, Nakahata AM, Okamoto OK. Knockdown of E2F2 inhibits tumorigenicity, but preserves stemness of human embryonic stem cells. Stem Cells Dev. 2014; 23: 1266–74. doi: 10.1089/scd.2013.0592.
32	Chu J, Zhu Y, Liu Y, Sun L, Lv X, Wu Y, Hu P, Su F, Gong C, Song E, Liu B, Liu Q. E2F7 overexpression leads to tamoxifen resistance in breast cancer cells by competing with E2F1 at miR-15a/16 promoter. Oncotarget. 2015; 6: 31944–57. doi: 10.18632/oncotarget.5128.
33	Ye L, Guo L, He Z, Wang X, Lin C, Zhang X, Wu S, Bao Y, Yang Q, Song L, Lin H. Upregulation of E2F8 promotes cell proliferation and tumorigenicity in breast cancer by modulating G1/S phase transition. Oncotarget. 2016; 7: 23757–71. doi: 10.18632/oncotarget.8121.
34	Guo G, Gui Y, Gao S, Tang A, Hu X, Huang Y, Jia W, Li Z, He M, Sun L, Song P, Sun X, Zhao X, et al. Frequent mutations of genes encoding ubiquitin-mediated proteolysis pathway components in clear cell renal cell carcinoma. Nat Genet. 2012; 44: 17–9. doi: 10.1038/ng.1014.
35	Lee J-J, Lee HJ, Son B-H, Kim S-B, Ahn J-H, Ahn SD, Cho EY, Gong G. Expression of FOXM1 and related proteins in breast cancer molecular subtypes. Int J Exp Pathol. 2016; 97: 170–7. doi: 10.1111/iep.12187.
36	Gross AM, Kreisberg JF, Ideker T. Analysis of Matched Tumor and Normal Profiles Reveals Common Transcriptional and Epigenetic Signals Shared across Cancer Types. PloS One. 2015; 10: e0142618. doi: 10.1371/journal.pone.0142618.
37	Subhash VV, Tan SH, Tan WL, Yeo MS, Xie C, Wong FY, Kiat ZY, Lim R, Yong WP. GTSE1 expression represses apoptotic signaling and confers cisplatin resistance in gastric cancer cells. BMC Cancer. 2015; 15: 550. doi: 10.1186/s12885-015-1550-0.
38	Montes de Oca R, Gurard-Levin ZA, Berger F, Rehman H, Martel E, Corpet A, de Koning L, Vassias I, Wilson LOW, Meseure D, Reyal F, Savignoni A, Asselain B, et al. The histone chaperone HJURP is a new independent prognostic marker for luminal A breast carcinoma. Mol Oncol. 2015; 9: 657–74. doi: 10.1016/j.molonc.2014.11.002.
39	Tilghman J, Wu H, Sang Y, Shi X, Guerrero-Cazares H, Quinones-Hinojosa A, Eberhart CG, Laterra J, Ying M. HMMR maintains the stemness and tumorigenicity of glioblastoma stem-like cells. Cancer Res. 2014; 74: 3168–79. doi: 10.1158/0008-5472.CAN-13-2103.
40	Qian E-N, Han S-Y, Ding S-Z, Lv X. Expression and diagnostic value of CCT3 and IQGAP3 in hepatocellular carcinoma. Cancer Cell Int. 2016; 16: 55. doi: 10.1186/s12935-016-0332-3.
41	Su X, Zhang T, Cheng P, Zhu Y, Li H, Li D, Liu Z, Gao H, Zhao Z, Zhao Y, Liu H. KIAA0101 mRNA overexpression in peripheral blood mononuclear cells acts as predictive marker for hepatic cancer. Tumour Biol J Int Soc Oncodevelopmental Biol Med. 2014; 35: 2681–6. doi: 10.1007/s13277-013-1353-3.
42	Wang W, Shi Y, Li J, Cui W, Yang B. Up-regulation of KIF14 is a predictor of poor survival and a novel prognostic biomarker of chemoresistance to paclitaxel treatment in cervical cancer. Biosci Rep. 2016; 36. doi: 10.1042/BSR20150314.
43	Itzel T, Scholz P, Maass T, Krupp M, Marquardt JU, Strand S, Becker D, Staib F, Binder H, Roessler S, Wang XW, Thorgeirsson S, Müller M, et al. Translating bioinformatics in oncology: guilt-by-profiling analysis and identification of KIF18B and CDCA3 as novel driver genes in carcinogenesis. Bioinforma Oxf Engl. 2015; 31: 216–24. doi: 10.1093/bioinformatics/btu586.
44	Stangel D, Erkan M, Buchholz M, Gress T, Michalski C, Raulefs S, Friess H, Kleeff J. Kif20a inhibition reduces migration and invasion of pancreatic cancer cells. J Surg Res. 2015; 197: 91–100. doi: 10.1016/j.jss.2015.03.070.
45	Bie L, Zhao G, Wang Y, Zhang B. Kinesin family member 2C (KIF2C/MCAK) is a novel marker for prognosis in human gliomas. Clin Neurol Neurosurg. 2012; 114: 356–60. doi: 10.1016/j.clineuro.2011.11.005.
46	Taniwaki M, Takano A, Ishikawa N, Yasui W, Inai K, Nishimura H, Tsuchiya E, Kohno N, Nakamura Y, Daigo Y. Activation of KIF4A as a prognostic biomarker and therapeutic target for lung cancer. Clin Cancer Res Off J Am Assoc Cancer Res. 2007; 13: 6624–31. doi: 10.1158/1078-0432.CCR-07-1328.
47	Oue N, Mukai S, Imai T, Pham TTB, Oshima T, Sentani K, Sakamoto N, Yoshida K, Yasui W. Induction of KIFC1 expression in gastric cancer spheroids. Oncol Rep. 2016; 36: 349–55. doi: 10.3892/or.2016.4781.
48	Wang Y, Lee Y-M, Baitsch L, Huang A, Xiang Y, Tong H, Lako A, Von T, Choi C, Lim E, Min J, Li L, Stegmeier F, et al. MELK is an oncogenic kinase essential for mitotic progression in basal-like breast cancer cells. eLife. 2014; 3: e01763. doi: 10.7554/eLife.01763.
49	Verma R, Singh A, Jaiswal R, Chandra A, Verma R, Tak J. Association of Ki-67 antigen and p53 protein at invasive tumor front of oral squamous cell carcinoma. Indian J Pathol Microbiol. 2014; 57: 553–7. doi: 10.4103/0377-4929.142660.
50	Kou Y-B, Zhang S-Y, Zhao B-L, Ding R, Liu H, Li S. Knockdown of MMP11 inhibits proliferation and invasion of gastric cancer cells. Int J Immunopathol Pharmacol. 2013; 26: 361–70.
51	Li Z, Ding S, Zhong Q, Li G, Zhang Y, Huang XC. Significance of MMP11 and P14(ARF) expressions in clinical outcomes of patients with laryngeal cancer. Int J Clin Exp Med. 2015; 8: 15581–90.
52	Liu M, Hu Y, Zhang M-F, Luo K-J, Xie X-Y, Wen J, Fu J-H, Yang H. MMP1 promotes tumor growth and metastasis in esophageal squamous cell carcinoma. Cancer Lett. 2016; 377: 97–104. doi: 10.1016/j.canlet.2016.04.034.
53	Pouyanfar N, Monabbati A, Sharifi AA, Dianatpour M. Expression Levels of MMP9 and PIWIL2 in Prostate Cancer: a Case-Control Study. Clin Lab. 2016; 62: 651–7.
54	Ren F, Wang L, Shen X, Xiao X, Liu Z, Wei P, Wang Y, Qi P, Shen C, Sheng W, Du X. MYBL2 is an independent prognostic marker that has tumor-promoting functions in colorectal cancer. Am J Cancer Res. 2015; 5: 1542–52.
55	Xing XK, Wu HY, Chen HL, Feng HG. NDC80 promotes proliferation and metastasis of colon cancer cells. Genet Mol Res GMR. 2016; 15. doi: 10.4238/gmr.15028312.
56	Meng Q-C, Wang H-C, Song Z-L, Shan Z-Z, Yuan Z, Zheng Q, Huang X-Y. Overexpression of NDC80 is correlated with prognosis of pancreatic cancer and regulates cell proliferation. Am J Cancer Res. 2015; 5: 1730–40.
57	Wen S, Liu Y, Yang M, Yang K, Huang J, Feng D. Increased NEK2 in hepatocellular carcinoma promotes cancer progression and drug resistance by promoting PP1/Akt and Wnt activation. Oncol Rep. 2016; 36: 2193–9. doi: 10.3892/or.2016.5009.
58	Hu P, Chen X, Sun J, Bie P, Zhang L-D. siRNA-mediated knockdown against NUF2 suppresses pancreatic cancer proliferation in vitro and in vivo. Biosci Rep. 2015; 35. doi: 10.1042/BSR20140124.
59	Okamoto A, Higo M, Shiiba M, Nakashima D, Koyama T, Miyamoto I, Kasama H, Kasamatsu A, Ogawara K, Yokoe H, Tanzawa H, Uzawa K. Down-Regulation of Nucleolar and Spindle-Associated Protein 1 (NUSAP1) Expression Suppresses Tumor and Cell Proliferation and Enhances Anti-Tumor Effect of Paclitaxel in Oral Squamous Cell Carcinoma. PloS One. 2015; 10: e0142252. doi: 10.1371/journal.pone.0142252.
60	Chang C-F, Chen S-L, Sung W-W, Hsieh M-J, Hsu H-T, Chen L-H, Chen M-K, Ko J-L, Chen C-J, Chou M-C. PBK/TOPK Expression Predicts Prognosis in Oral Cancer. Int J Mol Sci. 2016; 17. doi: 10.3390/ijms17071007.
61	Gutteridge REA, Ndiaye MA, Liu X, Ahmad N. Plk1 Inhibitors in Cancer Therapy: From Laboratory to Clinics. Mol Cancer Ther. 2016; 15: 1427–35. doi: 10.1158/1535-7163.MCT-15-0897.
62	Higgins GS, Harris AL, Prevo R, Helleday T, McKenna WG, Buffa FM. Overexpression of POLQ confers a poor prognosis in early breast cancer patients. Oncotarget. 2010; 1: 175–84. doi: 10.18632/oncotarget.124.
63	Tong Y, Merino D, Nimmervoll B, Gupta K, Wang Y-D, Finkelstein D, Dalton J, Ellison DW, Ma X, Zhang J, Malkin D, Gilbertson RJ. Cross-Species Genomics Identifies TAF12, NFYC, and RAD54L as Choroid Plexus Carcinoma Oncogenes. Cancer Cell. 2015; 27: 712–27. doi: 10.1016/j.ccell.2015.04.005.
64	Wang L, Meng L, Wang X, Ma G, Chen J. Expression of RRM1 and RRM2 as a novel prognostic marker in advanced non-small cell lung cancer receiving chemotherapy. Tumour Biol J Int Soc Oncodevelopmental Biol Med. 2014; 35: 1899–906. doi: 10.1007/s13277-013-1255-4.
65	Zhong Z, Cao Y, Yang S, Zhang S. Overexpression of RRM2 in gastric cancer cell promotes their invasiveness via AKT/NF-κB signaling pathway. Pharm. 2016; 71: 280–4.
66	Tian F, Xing X, Xu F, Cheng W, Zhang Z, Gao J, Ge J, Xie H. Downregulation of SKA1 Gene Expression Inhibits Cell Growth in Human Bladder Cancer. Cancer Biother Radiopharm. 2015; 30: 271–7. doi: 10.1089/cbr.2014.1715.
67	Chuang T-P, Wang J-Y, Jao S-W, Wu C-C, Chen J-H, Hsiao K-H, Lin C-Y, Chen S-H, Su S-Y, Chen Y-J, Chen Y-T, Wu D-C, Li L-H. Over-expression of AURKA, SKA3 and DSN1 contributes to colorectal adenoma to carcinoma progression. Oncotarget. 2016; . doi: 10.18632/oncotarget.9960.
68	Zhu P, Jin J, Liao Y, Li J, Yu X-Z, Liao W, He S. A novel prognostic biomarker SPC24 up-regulated in hepatocellular carcinoma. Oncotarget. 2015; 6: 41383–97. doi: 10.18632/oncotarget.5510.
69	Ito F, Furukawa N, Nakai T. Evaluation of TOP2A as a Predictive Marker for Endometrial Cancer With Taxane-Containing Adjuvant Chemotherapy. Int J Gynecol Cancer Off J Int Gynecol Cancer Soc. 2016; 26: 325–30. doi: 10.1097/IGC.0000000000000607.
70	Liang B, Zheng W, Fang L, Wu L, Zhou F, Yin X, Yu X, Zou Z. Overexpressed targeting protein for Xklp2 (TPX2) serves as a promising prognostic marker and therapeutic target for gastric cancer. Cancer Biol Ther. 2016; 17: 824–32. doi: 10.1080/15384047.2016.1195046.
71	Yang Y, Li D-P, Shen N, Yu X-C, Li J-B, Song Q, Zhang J-H. TPX2 promotes migration and invasion of human breast cancer cells. Asian Pac J Trop Med. 2015; 8: 1064–70. doi: 10.1016/j.apjtm.2015.11.007.
72	Liu X, Liao W, Yuan Q, Ou Y, Huang J. TTK activates Akt and promotes proliferation and migration of hepatocellular carcinoma cells. Oncotarget. 2015; 6: 34309–20. doi: 10.18632/oncotarget.5295.
73	Morikawa T, Kawai T, Abe H, Kume H, Homma Y, Fukayama M. UBE2C is a marker of unfavorable prognosis in bladder cancer after radical cystectomy. Int J Clin Exp Pathol. 2013; 6: 1367–74.
74	Zhou L, Shang Y, Jin Z ’an, Zhang W, Lv C, Zhao X, Liu Y, Li N, Liang J. UHRF1 promotes proliferation of gastric cancer via mediating tumor suppressor gene hypermethylation. Cancer Biol Ther. 2015; 16: 1241–51. doi: 10.1080/15384047.2015.1056411.
